# Supplementary material for: Family intimacy and adolescent peer relationships: investigating the mediating role of psychological capital and the moderating role of self-identity
Source: Front Psychol. 2023 Jun 29;14:1165830. doi: 10.3389/fpsyg.2023.1165830 (PMC10344464; doi:10.3389/fpsyg.2023.1165830)
Supplement: Supplementary file 1 [file Table_1.XLSX]

## Sheet: 相关
S/N	Gender	Age	Only child	One-parent family	Rural or urban residence	Education	Household size	Yearly household income	FI1	FI2	FI3	FI4	FI5	FI6	FI7	FI8	FI9	FI10	FI11	FI12	FI13	FI14	FI15	FI16	PR1	PR2	PR3	PR4	PR5	PR6	PR7	PR8	PR9	PR10	PR11	PR12	PR13	PR14	PR15	PR16	PR17	PR18	PC1	PC2	PC3	PC4	PC5	PC6	PC7
1	1	1	1	0	0	4	4	4	5	3	5	5	5	4	5	5	5	5	5	5	5	3	3	3	3	3	2	3	3	4	3	4	3	2	3	2	3	3	3	3	2	4	7	7	7	7	6	7	6
2	1	1	1	1	1	4	5	4	4	3	5	4	4	4	4	4	4	4	4	4	4	4	4	4	1	1	2	1	2	1	1	1	1	2	1	1	1	1	1	1	1	1	1	2	1	1	2	1	1
3	1	1	0	1	1	4	4	1	5	4	4	5	4	4	4	3	3	4	4	5	4	4	4	3	4	4	4	4	4	4	4	4	3	3	4	5	4	5	4	5	4	4	1	1	1	1	1	1	1
4	1	1	1	1	1	3	5	1	4	5	3	3	3	3	4	4	4	4	4	4	4	4	4	4	4	3	3	3	3	4	4	4	3	3	3	4	4	4	3	3	3	3	3	4	4	3	2	2	4
5	1	1	0	0	1	4	3	1	4	4	3	3	4	4	4	4	2	4	4	4	4	3	3	3	3	3	2	2	3	4	3	3	3	4	3	3	3	3	3	3	3	3	6	6	6	7	7	5	7
6	1	1	1	1	1	4	4	3	4	4	4	4	4	4	4	4	4	4	4	4	4	4	4	4	4	4	3	4	4	4	3	3	5	3	3	4	4	4	4	4	3	5	2	1	3	2	2	1	3
7	0	0	1	1	0	4	5	5	3	2	4	2	2	2	1	1	5	1	1	1	1	1	1	2	3	4	2	4	3	2	3	3	3	3	4	2	3	4	3	3	3	4	3	3	3	3	3	3	3
8	0	1	1	1	0	4	5	5	5	4	4	4	4	4	5	5	5	5	5	4	5	4	5	5	3	3	2	4	3	4	4	4	4	4	2	4	2	4	3	4	4	4	5	6	6	6	5	6	5
9	1	0	1	1	1	4	4	4	4	5	5	5	5	5	4	4	4	5	5	5	4	5	4	4	4	5	4	4	5	4	4	5	4	5	5	4	4	5	5	5	5	4	7	7	7	7	6	6	7
10	1	1	1	1	1	4	5	2	4	3	4	4	2	3	2	2	3	2	4	3	2	3	2	3	2	3	2	3	3	2	4	2	3	3	4	4	4	4	3	4	2	3	2	2	4	3	3	4	4
11	1	1	1	0	1	4	5	1	5	3	4	2	2	1	1	1	3	2	1	1	1	1	1	2	2	2	2	4	4	2	3	2	4	4	4	4	4	2	4	4	3	4	4	2	3	2	4	2	3
12	1	1	1	0	0	4	4	1	5	5	5	4	5	5	4	4	5	5	5	4	4	4	5	4	2	2	3	4	2	3	3	3	3	2	3	3	3	3	2	3	3	2	3	4	4	3	3	3	4
13	1	1	1	0	0	4	5	1	5	4	3	4	4	4	4	4	3	3	3	3	4	4	4	4	3	3	2	3	3	4	4	3	3	3	3	3	3	3	3	3	3	3	4	4	3	3	4	4	5
14	1	1	1	1	1	4	5	3	5	5	4	5	5	4	5	4	4	4	4	4	4	4	4	4	4	4	2	4	4	3	4	3	4	4	4	4	4	3	5	3	4	4	3	4	3	4	3	4	3
15	1	1	1	1	0	4	5	2	3	2	3	1	2	2	1	1	2	2	3	1	1	1	1	2	2	2	2	2	2	2	2	2	2	2	3	3	2	2	2	2	2	3	4	4	3	4	4	3	5
16	0	1	0	1	1	5	5	5	4	5	5	3	3	3	3	4	5	4	5	3	5	4	4	3	3	3	2	3	3	3	3	3	3	4	4	3	2	3	4	4	3	4	2	3	2	1	3	3	1
17	1	1	1	1	0	5	5	5	5	3	5	4	4	3	5	4	5	4	4	3	4	3	4	4	2	2	2	2	2	3	4	3	3	2	3	3	3	3	2	3	3	3	4	3	3	4	4	4	4
18	1	0	1	1	1	3	5	4	2	2	4	4	1	4	2	2	1	4	1	5	5	4	1	2	4	3	4	3	3	4	3	3	4	4	3	4	3	3	3	4	4	4	7	6	7	7	6	7	7
19	1	0	1	1	1	4	5	4	5	5	5	3	5	3	5	5	3	3	5	3	5	5	5	3	5	5	4	5	3	5	5	5	3	4	3	5	5	5	4	5	3	5	1	2	2	1	2	1	1
20	0	1	1	1	1	4	5	4	5	4	4	4	5	5	4	5	5	5	4	5	5	4	5	4	4	4	4	5	5	4	4	4	4	5	4	4	4	5	5	5	5	4	7	6	6	6	7	6	7
21	1	1	0	1	1	4	4	3	4	4	5	4	5	5	4	5	4	4	4	4	4	5	4	5	5	5	5	5	5	4	4	5	4	5	5	5	5	5	4	4	5	4	7	6	7	7	6	7	6
22	1	1	1	1	0	4	5	1	3	5	3	3	4	4	4	4	4	4	4	4	4	4	4	4	3	4	2	2	3	2	4	3	2	4	3	3	4	2	3	3	3	4	5	4	3	5	3	3	4
23	1	1	1	1	1	4	5	5	3	4	3	4	2	4	4	4	2	3	3	4	4	4	2	3	3	3	3	4	4	4	4	5	3	5	3	5	5	5	3	5	3	4	4	4	4	4	3	3	3
24	1	1	1	0	1	4	2	4	4	3	4	3	2	3	2	2	4	3	2	2	4	4	2	3	4	4	3	3	4	3	4	4	3	3	3	4	4	3	4	3	4	3	3	3	3	4	3	3	3
25	0	0	1	1	1	4	5	1	5	4	5	5	5	3	3	4	5	5	3	3	5	4	3	3	3	3	3	3	4	4	4	3	3	3	3	4	3	3	3	2	2	4	1	2	1	1	2	1	1
26	1	1	1	1	1	4	5	2	4	5	4	5	5	5	4	4	5	5	4	5	5	4	4	4	5	4	5	4	5	5	4	4	5	5	4	5	4		4	5	5	4	7	7	6	7	7	6	7
27	1	0	1	1	0	4	5	1	2	3	2	2	4	4	4	3	4	2	2	2	2	3	3	2	2	2	3	2	2	4	3	2	4	3	2	4	3	3	2	4	4	2	4	4	2	3	4	4	3
28	1	1	1	0	1	4	5	4	4	4	4	3	3	4	4	3	3	4	4	4	4	4	4	3	3	3	3	2	4	2	4	3	4	2	3	4	3	3	3	4	3	3	7	7	7	7	6	6	6
29	1	1	0	1	1	4	4	3	3	3	2	2	3	4	3	3	2	2	4	3	3	4	2	4	2	3	3	3	3	4	2	4	2	2	2	2	2	2	4	3	4	3	2	2	2	4	3	2	2
30	1	1	1	1	0	4	5	2	2	4	3	2	2	3	3	4	4	4	4	2	4	3	4	3	3	2	3	2	3	4	4	3	3	4	3	2	4	2	4	3	2	3	4	3	3	4	2	2	3
31	1	1	1	1	1	4	5	1	5	4	3	3	3	5	3	3	5	5	4	4	4	5	3	3	3	3	5	3	3	3	3	5	3	4	4	3	3	3	3	4	4	3	6	7	7	6	6	7	7
32	0	1	1	0	1	5	5	4	5	5	5	5	5	4	4	5	4	4	5	5	5	4	5	4	4	4	4	5	4	4	4	4	5	4	4	4	4	5	5	5	4	4	7	6	6	6	7	6	7
33	1	1	1	1	1	4	5	3	4	2	3	2	2	2	4	3	3	3	4	4	3	3	3	4	4	2	2	4	3	4	4	4	4	4	3	4	4	2	4	2	2	2	2	3	3	4	3	3	3
34	0	1	1	1	1	4	4	5	2	1	2	2	2	1	4	2	2	5	2	3	2	1	2	1	3	4	4	3	4	4	4	2	4	4	4	4	4	4	3	4	4	4	3	2	3	4	3	3	3
35	1	1	1	0	1	4	2	4	2	2	3	2	3	2	2	3	4	3	4	4	2	2	2	4	2	2	3	2	3	2	3	3	4	3	2	4	3	4	4	4	4	3	3	3	4	2	2	4	2
36	1	0	1	1	1	4	5	2	4	4	4	4	4	5	4	5	5	5	5	4	5	4	4	5	5	5	5	5	4	5	5	4	5	5	5	5	5	4	4	4	5	5	6	7	6	7	7	6	7
37	1	1	1	0	1	4	5	2	5	4	4	5	4	4	5	4	4	4	4	4	4	4	4	4	5	5	4	5	5	4	5	5	5	4	5	4	5	5	4	4	5	4	6	6	6	7	6	6	6
38	1	1	1	1	1	5	5	5	5	4	5	5	4	3	5	4	5	5	5	5	5	3	5	5	3	3	3	3	3	3	3	3	3	3	3	3	3	3	3	3	3	3	5	6	5	5	5	5	6
39	1	1	1	1	1	5	5	5	4	2	2	2	3	1	4	2	3	5	1	4	1	2	2	1	3	3	4	4	4	4	4	4	3	3	3	4	3	4	3	4	4	4	3	3	2	4	3	4	4
40	1	1	1	1	1	4	5	3	3	4	2	3	2	2	3	4	3	2	4	2	2	2	3	3	4	3	2	3	3	4	3	3	2	3	3	4	2	3	4	4	2	3	4	2	3	4	3	4	3
41	1	1	0	1	1	4	5	2	4	4	4	4	4	4	4	4	4	4	4	4	4	4	4	4	2	2	3	2	3	2	2	2	2	4	2	2	1	2	2	3	2	2	6	7	5	6	5	6	7
42	1	1	1	1	1	4	5	1	3	2	4	2	2	2	3	3	3	3	3	3	3	3	3	2	1	1	2	2	1	2	1	1	2	1	2	1	1	1	1	1	2	1	2	1	2	3	2	1	2
43	1	1	1	1	1	4	5	1	3	4	3	4	4	3	4	3	3	3	3	4	3	3	4	3	4	3	3	3	3	3	3	3	5	3	5	4	5	3	4	5	3	5	4	3	4	4	4	4	4
44	1	1	0	0	1	4	3	1	4	4	4	5	4	5	4	3	4	3	3	4	4	4	4	3	5	5	3	5	3	3	5	3	5	4	4	4	5	3	4	4	5	4	6	7	6	7	6	6	6
45	1	1	1	1	1	4	5	1	2	4	4	4	2	4	2	4	4	2	2	4	3	4	2	2	3	4	3	4	2	3	3	4	4	4	2	3	2	4	3	4	2	3	4	3	4	2	2	4	3
46	1	1	1	1	0	4	5	5	2	4	4	4	4	3	3	2	2	4	2	4	4	4	4	2	4	2	3	3	2	4	2	3	4	4	3	3	4	2	4	3	3	3	3	3	4	3	3	3	4
47	1	1	1	1	0	5	5	3	4	4	4	5	5	3	3	3	4	3	5	3	4	4	4	4	3	4	3	3	5	3	5	5	4	3	4	4	4	4	3	5	5	5	5	5	5	5	5	6	5
48	1	1	1	1	0	4	5	3	5	5	3	3	5	3	3	3	5	5	3	3	3	3	3	3	5	4	5	3	5	5	5	4	4	5	4	5	5	4	4	5	5	5	1	1	1	1	2	2	2
49	1	0	1	1	0	4	5	4	5	4	5	3	5	3	5	5	5	4	4	5	4	4	5	4	3	4	2	2	3	3	3	3	2	4	3	3	3	3	3	3	3	3	4	4	4	4	3	5	5
50	1	1	1	1	1	4	5	1	3	2	3	3	2	3	2	3	3	3	2	3	3	3	2	3	2	2	3	3	3	2	2	2	4	2	3	2	2	4	2	2	4	4	6	6	6	5	6	5	5
51	1	1	1	0	0	4	5	1	5	4	3	4	5	3	4	3	5	4	4	4	5	3	5	3	5	4	3	4	4	4	5	4	3	4	3	3	4	5	5	5	5	3	5	6	5	5	7	6	5
52	1	1	1	1	1	4	4	2	4	3	3	5	3	3	4	5	5	5	3	3	5	3	3	3	5	5	4	4	5	4	4	3	3	3	3	4	3	3	5	5	4	5	7	6	6	7	6	7	6
53	0	1	0	0	0	4	3	1	5	4	5	5	5	5	5	5	5	4	4	4	5	5	5	4	4	5	5	4	5	4	4	4	4	5	4	4	4	5	4	5	4	4	6	7	6	7	6	7	6
54	1	1	0	1	0	4	4	1	5	4	4	4	3	4	4	3	4	4	4	4	4	4	4	4	3	3	3	3	3	3	3	3	3	4	3	3	3	3	3	3	3	3	4	4	4	4	3	4	4
55	1	1	1	1	1	4	5	3	4	5	3	3	3	3	4	4	4	4	4	4	4	4	4	4	1	1	1	1	1	1	1	1	1	1	1	1	1	2	1	1	2	1	7	7	7	5	6	7	7
56	1	1	1	1	1	4	5	5	4	4	3	3	5	5	4	5	3	3	5	5	3	4	4	5	3	3	3	4	4	3	3	4	4	3	4	4	4	5	5	5	5	4	6	6	5	6	6	6	5
57	0	1	1	0	1	4	4	2	5	4	3	3	3	4	4	4	3	3	5	4	4	3	4	4	2	4	1	2	2	3	2	2	2	4	3	2	2	3	2	2	1	2	4	3	3	3	2	2	3
58	1	1	0	1	1	4	4	3	4	4	4	4	2	2	4	4	1	4	4	1	4	4	4	2	2	4	4	4	4	2	4	4	4	4	4	4	4	4	4	4	4	4	3	3	4	4	3	3	4
59	1	0	1	1	0	4	5	2	4	4	4	2	2	2	4	3	2	3	3	2	2	2	3	2	2	2	4	4	3	3	4	4	4	3	3	4	3	2	4	3	3	2	3	4	3	2	2	4	3
60	1	0	1	1	0	4	5	1	5	5	5	3	3	5	5	5	5	5	5	5	5	5	5	5	5	5	3	5	5	5	5	5	5	5	5	3	3	5	3	5	4	3	3	3	4	2	3	3	2
61	1	1	1	1	1	4	5	1	3	2	4	2	3	4	2	3	3	4	4	4	4	2	3	4	4	4	2	2	4	4	4	2	3	3	2	3	2	3	4	4	3	2	4	2	3	2	3	4	2
62	1	1	1	1	1	4	5	4	4	2	2	4	2	2	2	4	4	3	3	3	3	4	2	4	4	3	4	2	2	3	3	2	4	4	2	4	2	2	3	4	3	2	2	4	2	3	2	3	4
63	0	0	1	1	0	4	5	3	5	5	5	5	4	4	4	5	5	4	4	5	5	5	5	5	4	4	4	5	5	4	5	5	5	5	4	5	4	4	5	5	5	5	6	6	7	6	6	7	6
64	1	1	1	1	1	4	5	1	4	4	3	4	3	3	5	3	5	3	5	3	4	3	5	5	3	3	3	3	5	3	5	4	3	3	5	5	5	5	3	4	3	5	6	6	6	7	7	7	7
65	1	1	1	1	1	4	5	1	2	3	3	3	3	4	4	3	2	3	4	2	4	3	4	4	4	4	2	4	3	3	4	3	2	4	2	4	4	4	3	2	4	3	3	3	4	2	2	3	4
66	1	1	0	1	0	4	4	1	5	5	4	5	5	5	4	4	5	5	4	5	4	5	5	5	5	5	5	5	4	4	4	4	5	5	4	5	5	4	5	4	4	5	6	7	7	6	6	6	7
67	1	1	0	1	0	4	4	5	4	4	3	4	3	3	3	5	4	4	3	3	4	4	3	3	2	2	2	3	2	2	2	2	1	3	2	3	2	3	3	3	2	1	7	6	6	7	6	6	7
68	1	1	1	1	1	4	5	2	4	4	5	4	4	4	4	4	4	5	4	4	4	4	4	4	1	1	1	1	1	1	1	1	1	1	1	1	1	1	1	1	1	1	4	3	4	4	4	4	3
69	1	1	1	1	1	4	5	2	4	4	4	5	5	4	5	4	4	4	4	4	5	4	5	4	5	5	4	4	5	4	4	5	5	5	4	4	4	5	5	4	4	5	7	6	7	6	6	7	6
70	1	1	1	1	1	4	5	1	5	5	5	3	4	4	5	5	5	5	5	3	4	4	4	4	4	4	5	4	4	4	5	4	4	3	4	4	3	4	4	5	3	4	6	6	6	6	7	6	7
71	1	0	1	1	0	4	5	4	4	5	3	3	3	4	5	4	3	4	3	5	4	3	4	4	3	3	5	3	3	5	5	5	4	4	4	3	5	4	3	5	4	4	7	7	7	7	7	7	7
72	1	1	1	1	1	4	5	1	2	2	4	1	1	2	2	2	5	4	2	3	2	2	1	1	4	5	2	2	2	2	4	2	2	5	3	2	2	2	5	2	2	2	2	3	2	3	2	2	2
73	1	1	1	1	1	4	5	2	5	4	5	5	4	4	5	4	4	5	5	5	5	4	4	5	5	4	4	5	4	4	4	4	5	4	4	5	5	4	4	5	5	5	7	7	7	7	6	7	6
74	1	1	1	0	1	4	5	2	2	4	5	2	1	2	3	2	2	4	3	3	2	1	4	2	4	3	3	3	3	3	3	3	3	3	3	2	2	2	4	2	2	3	5	3	4	4	4	3	4
75	1	1	0	0	0	4	4	2	4	2	2	4	3	2	2	2	2	3	4	2	3	3	2	3	4	4	3	3	4	3	3	4	2	4	3	3	4	4	2	3	2	3	4	3	2	4	3	4	3
76	1	1	0	1	0	4	4	1	4	2	2	3	2	4	2	2	2	3	3	2	3	3	3	2	4	2	2	4	3	4	3	4	2	3	2	3	2	3	4	2	4	4	3	4	2	3	4	4	4
77	1	1	1	1	1	5	5	5	5	5	5	4	5	5	5	5	4	5	5	4	4	4	4	5	5	5	5	5	4	5	5	5	5	5	4	4	4	4	4	5	4	5	7	7	6	6	7	7	7
78	1	1	0	1	0	4	5	5	4	2	4	2	2	3	3	3	3	3	3	3	3	3	3	3	2	2	3	3	4	3	4	4	2	2	2	2	2	4	2	2	4	3	5	7	5	6	6	5	7
79	1	1	1	1	1	4	5	5	4	4	5	5	5	4	5	5	5	4	5	5	5	5	4	4	5	4	5	5	5	5	4	5	5	5	5	5	4	5	5	4	5	5	7	6	7	7	6	6	6
80	1	1	1	1	1	4	5	2	4	3	3	3	3	3	4	4	3	4	3	4	3	4	3	3	2	4	1	2	4	2	2	3	2	3	2	4	2	2	4	2	2	3	4	3	3	2	3	4	2
81	1	1	1	1	1	4	5	5	4	2	4	3	3	2	2	3	3	2	2	4	2	3	3	3	2	4	2	2	4	2	2	2	4	2	2	4	1	3	2	3	1	4	3	4	3	4	3	3	2
82	1	1	0	1	1	4	5	2	5	4	3	5	4	5	4	5	4	5	4	3	4	5	3	5	4	5	5	3	3	5	5	3	4	3	3	5	4	4	4	5	4	5	7	6	7	6	7	6	7
83	1	1	1	0	1	4	3	1	3	3	3	3	3	4	3	3	3	3	3	3	3	3	3	3	4	2	4	4	4	4	4	4	4	2	4	4	4	4	2	4	4	4	4	3	3	4	4	3	4
84	1	1	1	1	0	4	5	3	4	5	5	4	4	4	4	5	4	4	5	5	5	5	4	5	5	5	4	5	5	5	4	4	5	4	4	4	4	4	5	5	5	4	7	6	6	7	7	7	7
85	1	1	1	1	1	4	5	2	5	4	4	5	4	4	4	5	4	4	4	4	4	4	5	5	5	5	4	5	4	4	4	4	4	4	5	4	4	5	4	4	4	5	7	7	7	6	6	6	7
86	1	0	1	1	1	4	5	1	5	5	4	4	4	3	4	4	4	4	4	4	3	3	4	4	3	4	2	4	2	3	4	2	4	2	4	4	4	4	3	4	4	4	4	4	3	4	3	3	3
87	1	1	1	1	1	4	5	2	1	2	2	1	1	1	1	1	2	1	1	1	1	1	1	1	2	2	2	1	3	2	2	3	2	2	2	2	2	2	2	2	3	2	2	1	3	2	2	1	3
88	1	0	1	1	1	4	5	3	4	2	2	2	4	4	4	3	2	4	2	4	2	4	4	4	2	3	3	3	4	4	2	3	2	4	4	3	2	4	2	3	4	3	4	4	4	3	4	3	4
89	1	1	1	1	0	4	5	5	3	3	2	1	1	3	2	1	3	1	1	2	2	1	1	1	2	2	2	2	2	2	2	2	2	2	2	2	2	4	2	2	1	4	4	3	3	3	4	3	5
90	1	1	1	1	1	4	5	4	5	5	4	5	4	5	5	5	5	4	4	5	5	4	5	5	4	4	5	4	5	5	5	5	4	4	5	5	5	5	5	4	5	5	6	7	6	6	6	7	7
91	1	0	1	1	0	4	5	4	5	5	4	4	5	5	4	5	4	4	4	4	5	4	5	5	5	4	5	4	4	4	5	5	5	4	4	5	4	5	4	5	4	4	7	6	7	7	7	6	7
92	1	1	1	1	0	4	5	2	5	3	5	4	4	3	5	4	5	4	4	3	4	3	4	4	4	3	4	3	4	4	4	4	4	3	4	4	4	3	5	4	3	4	3	3	3	3	3	3	3
93	1	1	1	1	1	4	5	4	5	5	5	3	3	3	5	3	3	3	3	3	3	3	3	3	3	3	3	3	3	3	2	4	3	2	3	3	2	4	2	2	3	3	3	3	3	3	3	2	3
94	1	0	1	1	0	4	5	2	4	5	3	3	3	3	3	3	3	4	3	3	3	3	3	4	1	1	1	2	1	1	1	1	1	1	1	1	1	2	1	1	1	1	3	4	2	3	3	2	3
95	1	1	1	1	1	4	5	4	4	5	5	5	5	5	5	5	4	5	5	5	5	5	4	4	4	5	3	4	4	2	4	3	3	2	4	4	3	4	5	4	3	4	3	3	4	3	4	4	4
96	0	1	1	1	1	4	5	1	4	4	4	4	4	5	5	5	5	5	4	4	5	5	4	5	4	4	4	5	4	4	4	5	4	5	4	5	5	4	5	5	4	4	7	7	7	6	7	7	6
97	1	1	0	0	0	4	4	3	5	5	4	5	5	5	5	5	5	5	5	5	5	5	5	5	4	5	3	3	3	3	4	4	4	5	3	3	2	4	5	3	4	4	6	7	6	6	7	7	7
98	1	1	1	1	0	4	5	2	3	4	3	3	3	3	5	3	4	5	5	3	4	3	4	5	3	4	4	5	5	3	3	3	3	3	3	4	3	5	3	3	4	4	7	5	6	6	6	5	5
99	1	1	1	1	1	4	5	1	4	3	5	3	4	5	3	3	3	5	5	4	4	5	3	5	4	4	3	4	4	4	4	3	5	5	5	5	4	4	4	3	4	5	6	7	7	6	7	6	5
100	1	1	1	1	0	4	5	3	4	4	5	4	4	4	4	4	4	4	4	4	4	4	4	4	2	3	3	2	2	2	1	3	2	2	2	1	2	2	3	3	1	3	3	3	3	2	2	3	2
101	1	1	1	1	1	4	5	1	5	3	5	4	3	4	5	4	5	3	4	4	4	3	3	4	4	4	4	4	4	3	5	4	4	4	3	5	4	4	4	4	4	4	1	1	1	1	1	1	1
102	1	1	1	0	1	4	5	1	4	3	2	3	2	4	3	3	3	4	2	3	2	2	3	4	2	2	3	4	4	4	3	3	2	4	4	2	4	3	3	3	4	2	3	3	3	3	4	3	3
103	1	1	0	0	0	4	4	3	4	4	3	2	4	2	4	2	4	3	3	4	3	4	2	4	4	4	2	4	2	3	2	4	4	4	4	2	2	2	2	2	2	4	3	3	4	2	3	4	3
104	1	1	0	0	0	4	5	2	5	4	3	5	5	3	5	5	5	4	3	3	5	5	5	3	3	2	4	2	3	4	3	3	3	3	2	4	4	2	3	3	3	3	7	7	7	6	6	6	7
105	1	0	1	1	1	4	5	3	5	5	5	5	4	3	2	2	5	1	5	1	5	5	2	1	2	4	2	2	2	2	2	2	2	4	2	2	2	2	4	2	2	2	7	5	5	7	7	7	6
106	1	1	1	1	1	4	5	2	5	4	4	5	5	4	5	5	5	5	5	5	5	4	5	5	4	4	4	5	5	4	5	4	5	5	4	4	5	5	5	4	4	5	7	7	7	6	7	6	7
107	0	1	1	1	1	4	5	1	5	3	3	5	4	3	4	3	4	4	5	3	5	5	5	3	4	4	3	4	3	5	5	3	3	5	4	5	3	3	4	4	5	5	5	5	5	7	6	6	7
108	1	1	1	1	1	4	5	3	2	2	2	4	3	2	2	2	4	4	4	2	4	4	4	2	3	4	3	3	2	4	4	4	4	2	4	4	4	4	2	3	4	3	2	2	4	4	2	2	2
109	1	1	1	1	0	4	5	3	5	4	4	4	4	4	5	5	5	5	5	4	5	4	5	5	3	3	3	3	2	4	4	3	3	3	3	4	3	3	3	3	2	2	5	6	7	7	7	5	7
110	1	1	1	1	1	4	5	4	2	2	2	2	2	3	2	3	2	2	2	1	2	2	2	2	5	5	5	5	5	5	3	5	5	5	5	5	4	5	5	5	5	5	1	2	2	1	1	2	2
111	1	1	1	0	1	4	5	4	2	4	4	4	4	4	3	2	2	2	2	3	2	2	3	2	2	3	4	3	4	3	2	3	4	2	3	2	3	3	4	4	4	2	2	3	4	3	4	4	2
112	0	1	1	0	1	4	4	2	3	4	4	5	4	4	4	3	4	5	5	4	4	5	5	4	3	5	5	5	5	4	3	5	3	3	5	4	3	5	4	4	5	3	6	6	5	6	5	5	5
113	1	1	1	1	1	4	5	1	4	4	4	4	4	4	4	4	5	4	4	4	4	4	4	4	1	1	1	2	1	2	1	1	1	1	1	1	2	2	1	1	1	1	7	7	6	7	6	6	5
114	0	1	1	1	0	4	5	4	3	2	3	3	2	4	3	3	3	3	4	3	4	3	4	3	2	2	2	1	2	2	1	2	2	2	2	3	1	2	3	2	2	1	3	3	3	3	2	2	4
115	1	1	1	1	1	4	5	5	5	4	3	3	4	4	4	3	5	3	4	3	5	4	4	4	5	5	5	5	5	3	5	3	5	5	3	5	3	3	4	5	5	5	1	1	1	1	1	1	1
116	1	1	1	1	0	4	5	3	3	2	4	4	3	3	2	4	3	2	2	4	4	2	3	3	3	2	3	2	4	3	2	4	3	3	3	2	2	3	3	2	3	2	4	2	3	4	3	2	3
117	1	0	0	1	1	4	4	5	2	2	3	2	4	4	2	2	2	4	3	2	3	4	3	4	2	2	3	2	4	2	3	3	3	2	3	2	2	3	3	3	4	4	3	2	2	4	4	2	4
118	1	1	1	1	1	4	5	5	5	4	5	4	5	4	5	5	5	4	5	4	4	5	4	4	4	5	4	4	5	5	5	4	4	5	5	5	5	5	4	5	5	4	7	6	7	6	6	7	7
119	1	1	1	1	1	4	5	4	4	4	3	4	3	3	3	3	4	2	3	3	4	4	3	3	2	4	2	2	2	2	2	2	2	4	2	2	2	2	2	2	2	2	6	7	7	6	7	7	6
120	1	1	1	1	0	4	5	2	5	5	5	5	4	3	5	5	5	4	4	3	4	5	3	3	1	1	2	1	1	1	2	1	2	1	1	1	1	1	1	2	1	1	7	6	6	6	7	6	7
121	1	0	1	1	1	4	5	1	5	4	4	5	5	5	3	4	5	5	5	4	3	5	5	4	1	1	2	2	2	1	1	1	1	1	1	1	1	1	2	1	1	2	2	3	1	2	1	2	1
122	1	1	1	1	1	3	5	1	4	3	4	5	4	5	4	5	5	5	3	4	5	5	5	3	3	3	3	4	5	3	4	3	3	4	5	4	3	4	4	3	4	4	5	7	6	6	6	5	6
123	1	0	1	1	0	4	5	1	5	5	4	5	5	3	5	5	3	5	3	3	5	5	5	5	5	5	3	5	5	3	5	5	5	5	5	3	4	4	3	5	5	5	2	2	2	2	2	2	2
124	1	1	1	1	1	4	5	5	3	2	4	3	3	2	4	3	2	4	4	3	4	3	4	3	3	2	3	2	2	4	4	2	3	2	2	2	3	4	4	2	4	3	3	2	4	4	2	3	4
125	1	1	1	1	1	4	5	1	5	5	5	4	5	4	5	5	5	4	4	5	4	5	5	5	4	4	5	4	5	4	5	4	4	5	5	5	5	4	4	4	5	5	6	7	7	7	6	7	6
126	1	1	1	1	1	4	5	3	4	4	5	4	5	5	4	4	4	4	4	4	5	5	5	5	5	5	4	5	4	4	4	5	5	4	4	5	4	4	4	5	4	5	6	6	7	7	7	7	6
127	1	1	1	1	1	4	5	4	3	2	4	4	4	2	2	2	3	3	4	3	2	2	4	2	3	4	3	4	3	2	4	3	3	4	2	4	3	2	3	4	4	4	2	3	4	2	2	2	4
128	1	1	1	1	1	4	5	4	3	3	4	5	3	2	5	1	5	5	1	1	2	1	1	2	3	3	3	3	3	3	3	3	3	3	3	3	3	3	3	3	3	3	4	4	4	4	4	4	4
129	1	1	1	1	1	4	5	2	4	1	1	1	1	1	2	1	5	4	4	4	1	1	1	1	2	2	2	2	2	3	2	2	3	2	1	2	2	1	4	2	2	3	4	3	3	4	3	3	4
130	1	1	1	1	1	4	5	2	2	2	2	2	1	2	2	2	1	2	1	2	2	2	1	2	2	2	2	2	2	2	1	2	2	3	3	1	2	2	1	2	2	2	3	2	3	4	3	3	2
131	1	1	0	1	1	4	5	1	5	4	4	4	5	4	5	4	4	4	5	4	4	5	5	4	5	5	4	4	4	5	5	5	4	5	4	5	4	4	5	4	4	5	6	7	7	6	7	7	6
132	1	1	1	1	1	4	5	1	5	5	3	4	4	3	4	5	4	4	5	5	4	5	4	3	5	5	5	5	5	3	5	5	5	4	5	5	5	5	5	4	3	3	1	2	2	2	2	2	1
133	1	1	0	1	0	4	4	2	5	4	4	4	5	4	4	4	5	5	4	5	5	5	5	4	5	5	5	5	4	4	5	5	5	5	4	5	5	4	4	4	4	4	6	6	6	6	7	7	6
134	1	1	1	1	1	4	5	1	3	4	4	3	4	3	3	3	3	4	3	2	4	3	2	3	2	2	1	2	4	1	2	3	4	4	2	4	2	2	2	2	2	4	7	6	7	6	7	6	5
135	1	0	1	1	1	4	5	4	5	4	5	5	4	4	4	5	5	5	4	5	4	5	4	5	4	5	5	4	5	4	5	4	4	4	4	4	4	4	5	4	5	4	7	7	7	6	7	6	6
136	1	1	1	1	1	4	5	4	4	3	5	4	4	2	2	2	4	2	2	2	2	2	2	2	2	3	2	1	2	2	2	2	2	4	2	2	2	2	4	2	2	2	5	6	5	5	6	7	6
137	1	1	1	1	1	4	5	4	4	3	2	3	4	3	3	4	3	3	4	3	3	2	2	4	3	4	3	2	4	3	4	4	3	2	4	4	4	4	3	3	3	3	4	4	2	2	3	4	2
138	1	0	1	1	0	4	5	1	3	2	2	3	2	3	2	2	2	3	2	2	2	2	4	4	4	4	4	4	2	4	2	2	3	4	3	3	3	4	3	3	2	4	4	3	2	4	4	3	3
139	1	1	1	1	1	5	5	5	4	4	4	5	5	4	4	5	5	4	4	5	5	4	4	5	4	4	5	4	5	5	4	5	4	4	5	4	5	4	4	5	4	4	6	6	7	6	7	6	6
140	1	1	1	1	0	3	5	3	5	5	4	5	3	5	3	5	3	5	5	3	3	3	5	5	3	5	3	5	4	3	3	3	4	5	4	3	5	4	3	4	5	5	6	6	5	6	5	6	5
141	1	1	1	0	1	4	3	1	3	3	5	4	4	5	3	5	4	3	5	4	5	3	5	3	4	3	4	4	3	5	4	5	3	4	5	4	4	3	4	5	5	3	7	6	5	6	5	6	7
142	0	1	0	1	0	5	4	5	3	5	5	3	5	5	5	4	4	4	4	4	3	4	4	5	4	5	5	4	5	5	5	5	5	3	3	4	3	5	5	4	3	3	6	6	6	6	6	6	7
143	1	1	1	1	0	4	5	3	3	4	4	3	2	4	4	4	4	2	3	3	2	3	3	2	2	3	4	4	4	2	4	4	3	4	4	2	2	3	2	4	3	3	3	4	2	2	2	4	3
144	1	1	1	1	0	4	5	4	4	4	2	1	2	1	1	1	2	1	2	1	2	4	1	1	3	3	5	5	5	3	5	5	4	4	4	4	3	5	3	3	4	4	4	4	4	4	3	4	4
145	1	0	1	1	1	4	5	2	4	5	4	5	5	5	4	4	4	4	4	4	3	5	4	4	5	4	4	4	4	3	3	3	5	5	3	3	4	5	3	5	5	3	1	3	1	1	3	3	1
146	0	1	1	1	1	4	5	1	3	3	4	4	3	4	5	3	4	3	4	4	5	5	4	4	5	4	5	4	5	4	3	5	4	3	5	3	5	3	4	4	3	3	5	6	5	7	5	6	5
147	1	1	1	1	0	5	5	5	5	4	4	5	4	5	5	4	4	4	4	4	5	5	5	5	4	4	4	4	5	5	5	5	5	5	4	5	4	5	5	4	4	5	7	6	6	6	6	7	6
148	1	1	0	1	1	4	4	5	4	5	5	4	4	3	4	4	5	4	4	3	4	4	4	3	3	3	4	3	4	3	2	2	3	2	3	3	3	3	3	2	3	4	3	2	3	4	3	4	3
149	1	1	1	1	1	4	5	2	4	4	4	4	3	4	5	5	4	4	4	4	4	4	4	4	2	2	4	3	4	3	3	3	4	2	2	4	3	4	2	2	2	2	2	2	2	2	3	3	4
150	1	1	1	1	0	4	5	3	4	4	5	4	4	2	4	4	2	4	2	4	2	4	4	2	4	5	3	4	4	4	4	4	4	4	4	4	4	4	4	4	4	4	7	6	7	6	7	7	5
151	1	1	1	1	0	4	4	1	5	5	5	4	5	3	4	5	5	5	4	3	5	5	4	4	2	3	2	4	3	3	2	3	4	3	4	4	3	3	2	2	2	2	3	3	4	3	3	3	4
152	1	1	1	1	1	4	5	4	4	3	4	3	3	4	3	3	4	3	4	4	4	5	3	4	3	3	3	3	3	3	3	3	3	4	3	2	3	3	3	3	3	3	3	4	4	3	3	2	2
153	1	1	1	1	1	4	5	4	3	3	3	3	4	4	2	4	4	3	3	2	4	3	3	3	4	4	2	2	4	3	4	4	4	4	4	4	4	3	4	3	3	3	3	2	4	2	4	3	2
154	1	1	1	1	0	5	5	4	3	3	4	4	3	4	2	4	3	4	4	2	4	4	2	3	3	3	2	2	2	3	2	3	2	4	2	4	4	3	4	2	3	2	2	2	4	4	4	3	2
155	1	0	1	1	0	4	5	3	2	3	4	2	2	2	2	3	4	3	4	3	4	4	4	4	4	3	4	4	4	4	3	2	3	4	3	4	2	4	4	2	2	2	2	4	4	4	4	3	4
156	1	1	1	1	1	4	5	2	4	4	3	3	2	4	4	3	3	4	2	2	2	3	3	3	4	3	4	4	3	4	5	3	5	4	4	4	5	3	5	5	3	4	6	6	5	6	6	6	6
157	1	1	1	1	1	4	5	5	3	4	3	2	3	2	4	2	3	3	3	2	3	4	3	3	2	3	3	2	3	4	4	4	3	4	2	4	4	4	3	2	4	4	3	2	4	4	1	3	4
158	1	1	1	1	1	4	5	1	4	4	3	3	3	2	3	3	3	3	3	3	3	3	3	3	2	4	3	3	3	2	3	2	3	4	3	3	2	2	5	2	2	4	4	3	3	4	3	3	3
159	1	1	1	0	0	4	4	4	3	2	4	2	2	2	2	2	3	2	2	2	2	2	2	4	3	4	2	2	3	3	4	3	3	3	4	3	3	3	3	2	4	4	3	3	2	4	3	3	2
160	1	1	1	1	0	4	5	2	5	5	4	5	5	5	5	5	5	5	5	5	5	5	5	5	2	4	3	3	3	3	3	3	3	3	2	3	3	3	2	3	3	3	3	3	3	4	4	3	4
161	1	1	1	1	1	4	5	2	4	4	5	5	5	4	5	5	5	5	4	4	4	5	5	4	4	4	4	4	5	5	4	5	5	4	5	5	5	4	5	5	5	5	7	6	6	6	6	6	7
162	1	0	1	1	1	4	5	3	2	3	4	4	2	2	4	4	2	3	2	3	4	2	2	4	2	4	3	3	4	4	4	4	4	2	4	3	3	2	3	3	3	4	2	4	2	2	4	4	4
163	1	0	1	1	0	4	5	3	5	5	5	5	4	5	5	5	4	4	4	3	4	5	5	5	4	4	3	3	3	4	4	4	3	4	4	4	3	3	3	3	3	3	4	2	4	3	3	3	4
164	0	1	1	1	1	4	5	5	4	5	3	3	4	4	4	3	5	4	5	5	5	3	5	3	5	5	5	5	5	3	5	3	4	4	4	3	4	5	4	3	5	3	7	7	5	6	5	5	7
165	1	1	1	1	1	4	5	5	5	3	4	5	3	3	5	5	4	4	3	3	4	3	4	3	5	4	3	5	5	4	3	3	3	4	3	5	4	4	4	5	5	5	5	7	6	6	5	7	6
166	1	1	1	1	1	4	5	4	3	3	3	2	4	2	4	3	3	3	2	2	3	2	3	2	2	2	3	2	1	2	1	2	2	1	2	1	2	1	1	2	1	1	5	6	5	6	7	7	6
167	1	1	1	1	1	4	5	3	3	3	2	4	2	3	2	3	3	3	2	4	2	2	3	2	2	4	2	4	4	4	3	3	4	3	2	3	3	4	2	4	3	2	3	2	3	2	2	3	2
168	1	1	1	1	0	4	5	1	3	4	4	3	3	3	3	3	2	3	4	4	4	3	3	3	4	2	4	4	3	3	4	3	2	4	2	3	4	3	4	3	4	3	3	4	4	4	3	4	3
169	1	1	1	1	1	4	5	5	5	3	5	4	3	4	5	4	5	3	4	4	4	3	3	4	3	5	2	3	2	2	3	2	3	5	2	2	2	2	5	2	2	3	3	4	4	4	4	4	4
170	1	1	1	0	1	5	4	1	5	5	4	3	4	3	4	4	4	4	4	4	4	4	3	4	4	4	4	4	4	4	4	4	4	2	4	4	2	4	5	4	4	4	1	4	4	4	4	4	4
171	1	1	1	1	1	4	5	4	2	2	2	1	1	2	2	2	2	2	2	3	2	2	1	1	1	1	1	1	1	1	1	2	1	1	2	1	2	2	1	1	2	1	4	5	4	5	4	4	3
172	1	1	1	1	0	4	5	5	5	5	5	4	5	4	5	5	5	5	5	5	5	4	5	4	4	4	5	4	4	4	5	4	4	4	5	4	5	4	4	4	4	5	7	6	6	7	6	6	6
173	1	1	1	1	1	4	5	4	5	3	3	5	3	3	3	3	3	4	3	3	3	3	3	3	5	3	3	3	3	5	5	5	5	5	4	5	5	5	5	4	3	4	1	1	1	2	1	1	2
174	1	1	1	1	1	4	5	1	4	4	5	4	4	5	4	4	5	4	5	4	4	4	4	5	4	5	4	4	5	4	4	5	5	4	5	4	4	5	4	4	5	4	6	7	7	6	6	6	6
175	1	0	1	1	1	4	5	4	5	5	5	5	5	5	5	5	5	5	5	5	5	5	5	5	2	4	2	2	2	2	2	2	2	4	2	2	2	2	2	2	2	2	3	3	4	3	5	5	2
176	1	1	1	1	1	4	5	4	4	5	4	5	5	4	4	4	4	5	5	3	5	4	5	3	3	3	3	2	3	3	3	4	3	4	3	2	4	3	3	3	2	3	7	5	5	6	5	5	6
177	1	1	1	1	1	4	5	4	5	4	5	4	5	5	4	5	5	5	4	5	5	5	4	5	5	5	4	5	4	5	4	5	5	4	4	4	4	4	5	5	4	5	7	7	6	7	7	7	7
178	1	1	1	1	1	4	5	2	3	5	5	4	3	5	3	5	3	4	4	5	4	5	4	5	5	5	4	4	4	3	4	5	3	3	5	4	4	3	4	4	5	3	4	4	3	3	5	3	3
179	1	1	1	1	1	4	4	2	5	5	4	5	5	5	5	5	5	5	5	5	5	5	5	5	3	2	2	2	2	3	3	4	2	3	3	3	3	3	4	4	2	2	7	6	6	7	6	6	7
180	0	1	1	1	1	4	5	1	4	3	3	2	3	3	4	2	3	2	3	3	3	2	3	3	3	5	2	3	4	2	3	3	4	4	3	3	2	3	5	3	2	2	4	3	4	3	3	4	4
181	1	1	1	1	1	4	5	1	3	3	2	2	3	3	2	2	2	2	2	2	2	2	2	3	3	3	3	3	3	3	4	3	2	3	3	4	2	4	2	3	4	2	4	4	2	4	4	2	2
182	1	1	0	0	1	4	3	1	5	4	3	4	4	4	4	4	3	3	3	3	4	4	4	4	5	5	5	4	5	3	4	5	5	5	5	5	5	5	5	5	5	5	3	3	3	4	2	4	2
183	1	1	1	1	1	4	5	1	4	3	3	3	3	2	3	3	3	3	3	3	3	3	3	3	4	4	4	3	3	4	3	4	3	3	4	3	4	3	4	3	4	4	5	4	4	3	3	3	5
184	1	1	1	1	1	4	5	1	2	3	4	4	2	2	2	3	4	3	4	3	4	3	2	4	3	3	2	4	4	4	2	2	3	2	4	2	3	2	3	4	2	3	4	4	4	4	4	2	2
185	1	0	1	1	0	4	5	1	3	3	3	3	3	3	3	3	3	3	3	3	3	3	3	3	3	4	4	4	3	4	3	3	4	4	3	4	3	4	3	4	3	3	6	7	7	7	7	7	6
186	1	1	1	1	1	4	5	4	3	3	3	2	3	3	3	3	3	4	3	3	3	3	3	3	4	2	4	4	4	4	4	4	4	2	4	4	4	4	2	4	4	4	4	4	4	4	4	4	3
187	0	1	0	1	0	4	4	4	1	2	2	3	1	1	1	1	2	1	1	1	1	1	1	1	2	4	2	1	2	2	2	2	1	2	2	1	1	1	2	1	1	1	6	6	6	5	6	6	5
188	0	1	1	1	1	4	5	3	5	4	4	5	5	4	5	4	4	5	5	5	4	4	4	5	5	5	4	4	5	5	4	5	5	5	5	4	4	4	4	5	4	5	7	6	6	6	6	7	7
189	1	1	1	1	1	4	5	2	4	3	4	4	2	4	2	2	2	2	4	2	3	3	4	3	3	2	3	3	2	4	3	2	2	4	4	3	2	4	2	3	4	3	3	2	4	4	3	3	3
190	1	1	1	1	0	4	5	3	4	4	2	4	4	3	3	3	4	4	2	3	4	4	3	3	4	4	2	2	4	2	4	2	2	2	2	4	2	3	4	2	4	3	3	4	2	4	2	4	3
191	1	1	1	1	0	4	5	2	5	5	5	4	5	3	4	5	5	5	5	3	5	5	4	4	2	2	3	2	1	2	2	1	1	2	1	3	3	3	2	2	1	2	1	1	1	2	1	1	1
192	1	1	1	1	1	4	5	2	4	3	4	4	5	5	3	4	4	5	3	4	5	5	5	5	3	5	4	5	3	3	5	4	5	4	4	3	3	4	4	3	3	4	5	6	6	6	5	5	6
193	0	1	0	0	0	4	3	1	4	3	4	4	4	4	4	4	3	3	3	3	3	3	3	3	4	4	2	4	4	2	2	2	2	4	2	2	2	2	5	2	2	2	3	2	3	2	2	4	4
194	1	1	1	1	0	4	5	5	5	4	4	4	3	4	4	3	4	5	5	5	4	4	5	4	5	5	5	5	5	5	5	3	3	3	5	4	4	4	5	3	5	5	3	2	2	2	3	3	3
195	1	1	1	1	1	4	5	2	3	3	3	3	3	3	3	3	3	3	3	3	3	3	3	3	1	1	1	2	1	1	1	1	1	1	1	1	2	1	1	2	1	1	1	1	1	1	1	2	1
196	1	1	1	1	1	4	5	3	4	4	3	3	4	4	4	3	3	4	4	4	4	3	3	3	2	2	1	2	1	1	2	1	2	2	1	2	1	3	2	1	2	3	3	4	3	2	4	3	3
197	0	1	1	1	1	4	5	1	2	2	3	1	1	2	2	1	2	1	3	1	1	1	2	2	3	2	3	3	2	3	3	3	4	3	4	3	4	3	2	3	3	2	2	1	2	1	3	2	3
198	0	1	0	1	1	4	4	5	3	3	3	3	4	3	2	2	3	4	4	3	4	3	3	3	4	5	3	4	2	4	4	4	4	5	4	2	2	4	5	4	4	4	5	4	5	3	5	2	5
199	0	1	1	0	1	3	5	4	4	4	3	3	3	4	4	4	4	4	4	4	4	4	4	4	4	5	4	3	4	5	3	4	4	3	3	5	5	4	4	3	5	5	5	5	7	7	7	5	6
200	1	1	1	1	1	4	5	1	4	2	3	4	4	4	2	3	4	4	4	2	2	4	2	3	4	2	2	4	2	4	3	4	3	4	2	2	3	3	3	4	3	3	3	3	3	4	4	2	4
201	1	1	1	1	1	4	5	5	4	4	2	3	2	3	2	2	2	4	3	3	3	4	3	2	3	2	2	2	4	4	2	2	4	2	4	3	4	4	4	4	4	3	3	4	2	2	3	2	4
202	1	1	1	1	0	4	5	5	5	5	4	3	4	4	4	4	4	4	4	3	3	4	4	4	4	2	4	4	4	4	4	4	4	2	4	4	4	4	5	4	4	4	5	7	5	7	7	5	6
203	1	1	1	1	0	4	5	3	5	4	4	5	4	5	4	4	4	4	4	5	4	4	5	5	5	5	5	5	5	5	5	5	4	4	5	5	5	5	4	5	5	5	6	7	7	7	6	6	6
204	1	0	1	1	1	4	5	3	4	4	3	4	3	3	4	4	3	4	4	3	4	3	4	4	2	2	2	1	3	1	3	1	2	2	2	1	1	2	3	1	2	1	1	1	1	1	1	1	1
205	1	1	1	1	0	4	5	5	4	4	3	3	3	3	3	4	4	4	4	3	3	4	5	3	5	3	5	4	3	4	3	4	3	5	4	4	5	3	3	3	5	3	5	6	5	7	5	6	6
206	1	1	1	1	1	4	5	2	4	4	5	4	4	4	4	4	4	4	4	4	4	4	4	4	3	3	3	5	5	4	3	4	3	4	5	5	5	5	5	5	3	4	6	6	6	5	5	6	6
207	1	1	1	1	0	4	5	1	5	5	4	5	4	4	4	4	5	4	5	4	5	4	5	5	4	5	5	4	5	4	5	4	5	4	5	4	4	4	5	5	5	5	6	7	7	6	7	6	7
208	1	1	1	1	1	4	5	2	4	3	3	4	4	4	4	3	4	3	4	4	4	3	4	4	5	4	5	5	5	4	4	5	4	5	5	5	3	5	5	5	5	5	7	6	6	6	7	6	7
209	1	1	1	1	1	4	5	5	5	5	3	5	5	5	5	5	5	5	5	5	5	5	5	5	5	5	5	5	3	5	4	4	5	5	4	4	5	5	5	3	4	5	3	3	2	3	3	4	3
210	1	1	1	1	0	4	5	2	3	3	3	4	2	4	3	4	3	4	3	3	4	3	4	4	4	3	2	4	3	4	2	4	3	3	2	2	2	4	4	3	2	4	2	2	4	3	4	2	4
211	1	0	1	1	1	4	5	1	4	4	4	2	3	3	2	4	4	4	2	3	3	4	3	4	2	2	3	4	3	4	3	2	2	2	3	4	3	3	3	3	4	4	4	2	3	4	4	2	4
212	1	1	1	1	0	4	5	2	5	5	3	5	5	5	5	5	5	5	5	5	5	5	5	5	4	4	2	4	3	4	4	4	4	3	3	4	4	4	5	4	4	4	3	3	3	3	3	1	3
213	1	1	1	1	0	5	5	3	5	4	4	4	4	4	4	4	4	4	4	4	4	4	4	4	2	2	4	3	3	3	3	3	3	3	3	3	3	3	3	3	3	3	4	3	3	3	4	3	4
214	1	1	1	0	1	4	2	1	4	4	4	4	5	5	5	3	1	3	4	4	3	4	4	2	2	4	2	3	3	2	3	2	2	4	3	2	2	2	4	2	2	2	4	4	4	4	3	2	4
215	1	1	1	1	1	4	5	1	4	5	5	4	5	4	4	5	5	4	4	5	5	5	5	4	5	5	4	5	5	4	4	5	5	5	4	5	5	4	4	4	4	4	6	7	6	7	7	6	6
216	1	1	1	1	1	4	5	3	4	4	3	3	3	2	4	3	4	4	4	3	2	2	2	2	4	5	2	3	4	4	4	4	4	2	4	4	4	4	2	4	4	4	6	7	6	6	6	6	6
217	1	1	0	1	1	4	4	5	3	4	3	2	3	3	3	3	3	3	3	3	3	3	3	3	3	5	4	4	4	4	4	4	4	5	4	4	4	4	5	4	4	4	5	5	4	4	4	4	4
218	0	1	0	1	1	4	4	5	4	4	4	4	4	4	5	4	4	4	4	5	5	4	5	5	5	4	5	5	5	5	5	5	4	4	4	5	4	5	5	4	4	4	6	6	6	6	7	6	6
219	1	1	0	1	0	4	4	2	5	4	3	5	5	5	4	5	3	5	3	5	3	4	5	3	3	3	2	4	3	3	2	4	3	4	3	3	3	4	4	2	2	3	3	3	3	3	3	2	3
220	0	1	1	1	0	5	5	2	5	5	4	4	4	4	4	4	4	4	4	4	4	4	4	4	4	4	2	2	2	2	2	2	2	4	2	2	2	2	4	2	2	2	1	3	5	4	4	4	4
221	1	1	1	1	1	4	5	1	5	3	5	3	4	5	4	3	5	4	4	4	4	3	3	3	5	4	5	4	5	5	5	3	5	5	5	5	5	5	5	5	5	5	1	1	1	1	1	2	1
222	0	1	0	0	1	4	5	2	5	4	4	5	4	5	4	4	5	4	5	5	5	4	5	4	5	5	4	5	4	5	5	4	5	5	4	4	4	4	5	5	4	4	6	6	7	7	6	6	7
223	1	1	1	1	0	4	5	2	3	3	3	4	4	3	4	3	4	4	3	2	4	3	4	3	4	5	4	4	4	4	4	4	2	2	4	4	2	4	5	4	4	4	7	6	7	5	7	7	6
224	1	1	1	1	1	4	5	4	4	4	4	4	3	4	4	4	3	5	4	4	4	4	4	4	4	3	3	5	4	4	4	4	3	4	5	3	3	5	3	4	4	4	6	6	6	6	7	7	7
225	0	0	1	1	1	4	5	2	4	5	4	5	5	4	4	5	4	4	4	5	5	4	5	4	4	5	4	4	5	5	5	5	5	5	5	4	5	5	5	5	4	5	6	7	7	6	7	6	7
226	1	1	0	1	1	4	4	1	3	2	3	3	2	2	3	3	2	2	3	3	3	3	3	2	5	5	3	4	3	4	3	3	4	5	5	5	3	3	4	5	5	4	1	1	2	1	1	1	1
227	1	1	1	1	1	4	5	2	4	3	3	2	4	2	3	2	3	2	2	3	3	3	3	3	2	4	2	2	2	4	2	2	4	4	1	2	2	2	2	2	2	2	7	6	7	6	5	7	6
228	1	1	1	1	0	4	5	4	5	5	5	5	5	3	5	5	5	5	5	5	5	5	5	5	3	4	1	3	3	1	2	3	2	4	3	2	3	2	5	2	2	3	7	5	6	6	5	6	7
229	1	1	1	1	1	4	5	2	2	3	4	2	3	4	4	4	4	3	4	3	4	4	2	3	3	2	3	3	3	2	4	3	3	2	3	4	3	2	3	2	4	2	3	4	2	2	3	4	3
230	1	1	1	1	0	5	5	3	3	2	3	3	2	4	3	3	3	3	4	3	4	3	4	3	2	4	4	4	4	4	4	4	4	4	4	4	4	4	2	4	4	4	4	4	4	3	4	4	4
231	0	1	1	1	0	5	5	2	5	4	4	4	5	5	5	5	4	4	4	4	5	5	5	4	4	4	5	4	5	5	4	5	4	5	5	5	4	4	5	4	4	5	6	7	6	7	7	7	6
232	1	1	1	1	1	4	5	2	5	5	4	5	5	5	5	4	4	4	5	5	4	5	5	5	4	5	5	4	4	4	4	5	5	4	4	4	4	4	5	4	5	5	7	6	7	6	7	7	7
233	1	1	1	1	1	4	5	4	2	4	4	2	3	2	3	3	3	4	3	2	4	3	2	4	2	3	3	2	2	2	3	4	4	4	2	4	2	3	2	3	2	3	3	3	4	4	3	4	2
234	1	1	0	1	0	4	4	1	5	5	4	3	4	4	4	4	5	4	4	3	3	4	4	4	2	2	3	2	2	2	3	2	2	1	2	2	3	1	1	1	2	2	7	7	7	6	6	6	7
235	1	1	1	1	1	4	5	2	5	4	4	4	5	5	5	5	5	4	4	5	4	4	5	4	2	2	3	2	1	2	3	1	3	1	2	1	3	2	2	3	2	2	2	2	2	3	1	2	2
236	1	1	1	0	1	4	4	3	5	4	3	4	4	3	4	3	3	5	3	4	5	3	4	3	3	2	3	2	2	4	4	2	3	3	4	3	3	3	2	3	3	3	6	6	6	5	6	6	6
237	1	1	0	1	0	4	4	5	3	2	4	2	3	4	2	2	2	3	2	3	2	4	2	4	4	2	4	2	3	3	3	2	3	2	2	4	3	2	3	3	2	3	3	4	4	3	4	3	3
238	1	1	1	1	1	4	5	2	3	4	4	4	4	4	4	4	4	4	4	4	4	4	4	4	3	4	2	2	2	2	3	2	3	3	3	3	3	3	4	3	3	3	5	3	1	3	3	4	3
239	1	1	1	1	1	4	5	2	5	2	5	5	3	3	5	2	5	5	2	3	4	5	4	2	4	5	3	2	2	2	2	4	4	3	2	2	4	2	5	2	2	2	5	5	5	5	6	5	6
240	1	1	1	1	0	4	5	4	4	5	5	3	4	4	4	4	3	4	4	4	4	5	3	4	4	5	4	4	4	4	4	4	4	2	4	4	4	4	5	4	4	4	3	3	4	4	3	4	4
241	1	1	1	0	1	4	5	2	5	4	4	4	4	4	4	4	4	4	4	4	4	4	4	4	4	3	3	4	4	4	3	3	3	4	3	3	3	4	3	4	3	4	4	4	4	4	3	3	4
242	1	1	1	1	1	4	5	2	4	4	5	4	4	4	4	4	4	4	4	4	4	4	4	4	4	5	3	3	4	4	4	4	3	4	5	4	4	4	4	4	4	4	6	6	5	5	6	6	6
243	1	1	1	1	0	3	5	3	3	5	5	2	4	2	4	3	5	3	2	2	3	2	3	2	2	4	2	2	2	2	2	2	3	2	4	4	3	3	2	4	4	2	6	5	5	6	7	6	7
244	1	1	1	0	0	4	4	1	4	5	5	4	4	5	4	4	4	5	4	5	4	5	4	4	4	4	5	5	4	5	4	4	4	4	5	5	4	4	4	5	4	5	7	6	6	6	6	7	7
245	1	1	1	1	0	4	5	3	3	3	3	3	3	3	3	3	4	4	3	2	3	3	2	3	4	3	3	4	4	4	3	3	3	4	4	4	4	3	3	3	3	3	5	6	7	5	6	7	6
246	1	1	1	1	1	4	5	1	4	5	4	5	5	5	5	4	4	5	5	4	4	5	4	5	5	4	5	4	5	5	5	4	5	5	5	4	5	5	5	4	4	5	7	7	6	6	6	7	7
247	1	1	1	1	0	4	5	5	3	2	3	3	3	3	3	3	3	3	3	3	3	3	3	3	3	3	3	1	2	2	2	2	1	4	2	2	2	2	5	2	2	2	4	4	4	3	3	3	3
248	0	0	1	1	1	4	5	5	5	4	5	5	4	4	5	5	4	4	4	4	4	4	4	5	5	5	5	4	5	4	5	4	4	5	4	4	4	5	5	4	4	5	7	7	6	6	7	7	7
249	1	1	1	1	1	4	5	3	5	5	5	5	5	5	5	5	5	5	5	5	5	5	5	5	3	4	2	3	4	2	3	2	3	4	3	4	3	3	4	4	3	3	6	7	5	6	7	7	6
250	0	0	1	1	0	4	5	5	5	5	5	4	5	4	5	4	5	4	4	5	5	5	4	4	5	5	5	4	4	4	5	5	4	5	5	4	4	4	5	5	5	4	6	6	7	7	6	6	6
251	1	1	1	1	1	4	4	2	5	5	5	5	5	5	4	4	4	4	5	4	5	4	4	4	5	4	4	4	5	4	4	4	5	5	4	5	5	5	4	4	5	5	7	7	6	7	7	7	6
252	1	1	1	1	1	4	5	2	3	3	3	3	3	3	3	3	3	3	3	3	3	3	3	3	4	3	5	5	3	4	3	5	3	3	3	3	3	4	3	3	3	5	6	7	6	5	5	7	6
253	1	1	0	0	0	4	3	2	4	4	5	4	4	4	4	4	4	5	4	4	4	4	4	4	2	2	2	3	2	2	2	2	3	3	2	2	2	1	3	2	2	2	3	2	3	3	4	3	3
254	1	1	1	1	1	3	5	2	2	2	5	2	2	3	2	3	5	4	2	1	2	2	4	2	2	3	1	3	2	2	3	3	2	4	4	4	2	3	2	2	3	3	5	4	5	5	4	4	5
255	1	1	1	1	1	4	5	3	5	3	4	3	3	3	5	5	4	5	5	5	3	5	4	4	4	5	4	4	4	4	4	4	4	2	2	4	4	4	5	4	4	4	4	3	4	4	3	3	4
256	1	1	1	1	1	4	5	1	5	5	5	3	3	5	5	5	5	5	5	5	5	5	5	5	3	4	2	2	1	2	1	1	1	4	3	3	3	3	4	1	1	3	4	4	4	3	3	4	4
257	1	1	1	1	0	4	5	4	5	5	4	5	5	5	5	5	4	5	5	5	5	5	5	4	4	4	4	4	4	4	4	4	4	4	4	4	4	4	5	4	4	4	4	4	4	4	4	4	3
258	1	1	1	1	0	4	5	2	5	4	5	5	4	4	5	4	4	4	5	5	5	5	4	5	4	5	4	4	4	4	4	4	4	5	5	5	5	5	4	5	5	5	7	7	7	6	6	6	7
259	1	1	1	1	0	4	5	4	5	4	4	4	5	4	4	4	5	4	4	4	4	5	5	4	4	5	5	4	4	5	5	5	4	5	5	5	5	5	4	4	4	4	7	7	6	6	7	6	7
260	1	1	1	1	1	3	5	4	4	4	2	2	4	2	2	4	2	4	4	3	2	2	2	3	2	4	2	3	4	2	4	4	4	3	3	2	4	2	4	4	3	2	3	2	3	3	4	2	4
261	1	0	1	1	1	4	5	1	5	5	3	4	5	4	4	3	4	4	4	3	4	4	5	4	4	4	3	4	4	5	5	4	5	4	5	4	4	4	4	3	4	4	1	1	2	1	1	1	1
262	1	1	1	1	1	4	5	4	5	5	5	4	5	5	4	4	5	5	4	5	4	4	5	4	4	5	4	4	4	5	4	4	4	4	5	4	5	4	5	4	5	5	6	7	7	7	6	7	6
263	0	1	0	1	1	5	5	5	5	5	4	5	5	5	5	5	5	5	5	5	5	5	5	4	3	2	3	2	3	3	3	3	2	2	3	3	3	3	3	4	2	3	2	3	2	3	2	1	2
264	1	1	1	1	0	5	5	3	3	4	4	3	3	2	3	4	4	4	2	2	2	4	4	4	3	2	2	2	2	4	4	4	4	3	2	2	2	3	4	3	2	2	2	3	2	2	3	3	3
265	1	1	0	0	1	4	3	1	3	3	3	4	3	3	3	3	3	4	3	3	3	2	3	3	2	2	2	3	3	1	2	3	2	4	4	3	2	4	2	2	4	4	5	3	4	4	4	4	4
266	1	1	1	1	0	4	5	4	5	3	5	5	5	3	3	4	5	5	4	5	3	5	5	5	4	5	4	5	4	5	3	5	4	4	5	5	4	4	4	5	3	5	5	6	7	6	5	6	6
267	0	1	1	1	1	4	5	1	2	2	3	1	1	2	2	1	5	1	3	1	1	1	2	2	4	5	4	4	4	4	4	4	4	2	4	4	4	4	2	4	4	4	4	4	4	3	3	4	4
268	0	1	1	0	1	5	5	4	4	3	4	3	3	3	3	4	2	3	3	3	3	3	3	3	5	5	5	3	4	5	3	5	5	5	5	4	3	4	3	4	4	5	3	4	3	4	4	5	5
269	0	1	0	1	1	4	3	3	2	2	2	2	3	2	2	2	4	2	2	2	2	1	3	2	3	4	3	2	3	4	4	2	2	4	2	3	3	3	5	2	3	4	5	7	6	7	6	5	7
270	1	1	0	0	0	4	3	2	5	5	5	5	4	4	4	4	4	4	4	5	4	4	4	5	4	5	4	4	4	4	4	4	4	4	5	4	5	5	5	4	4	5	7	7	6	7	6	7	6
271	1	1	1	1	1	4	5	3	4	4	4	4	4	4	4	4	4	4	3	4	4	4	3	4	3	3	3	3	3	3	3	4	4	4	4	3	3	4	4	3	3	2	1	2	1	2	1	2	1
272	1	1	1	1	0	4	5	3	3	2	4	3	3	2	4	2	3	4	3	2	4	2	2	4	4	2	2	3	4	3	2	2	2	4	3	2	4	4	4	2	2	3	3	3	2	4	2	4	4
273	1	1	1	1	0	5	5	4	5	3	4	5	5	4	5	5	3	5	4	5	5	5	5	4	4	4	3	3	3	3	4	4	3	3	4	3	3	4	2	4	4	4	6	6	7	7	5	6	6
274	1	1	1	1	1	4	5	4	3	3	2	3	3	3	2	4	4	2	2	4	4	4	3	2	4	4	3	2	2	3	4	4	4	2	3	3	2	2	3	3	2	4	4	2	2	4	3	4	2
275	1	0	1	1	1	4	5	2	5	5	5	5	3	3	5	5	5	5	5	3	4	5	4	5	2	2	3	2	1	3	2	2	3	2	2	2	2	2	2	2	1	3	6	7	6	6	7	6	6
276	1	1	1	0	0	4	5	1	4	4	4	4	5	5	5	4	4	4	4	5	4	5	5	5	4	5	5	5	4	5	4	5	4	5	5	5	5	5	4	4	5	4	7	6	6	7	6	7	6
277	1	1	1	1	0	4	5	2	5	5	4	4	5	4	4	5	5	4	5	5	4	4	4	5	4	4	5	5	5	4	4	4	4	4	5	5	4	5	5	5	5	5	6	6	7	7	6	6	7
278	1	1	1	1	1	4	5	4	5	5	5	4	3	3	3	4	5	3	3	3	4	4	3	3	4	5	5	5	4	4	4	4	4	4	4	3	4	4	5	5	5	5	3	4	3	3	3	3	3
279	1	0	0	1	1	4	5	4	4	4	3	4	3	4	3	3	3	4	4	3	4	3	3	3	4	4	4	4	4	4	4	4	4	3	5	5	3	4	4	4	4	3	1	1	1	1	2	1	1
280	1	1	1	1	1	4	5	4	2	4	2	3	2	4	4	2	4	2	4	4	3	2	3	2	4	3	2	4	3	2	3	2	3	4	4	2	2	2	2	4	4	4	2	2	2	3	3	3	2
281	1	0	1	1	1	3	5	4	5	3	4	3	3	3	5	3	5	4	5	4	4	4	3	4	4	3	5	4	3	3	5	5	4	5	3	3	5	5	5	4	5	4	6	5	6	6	6	6	6
282	1	1	1	0	1	4	5	2	4	2	3	4	4	2	2	4	4	4	3	2	4	2	2	3	2	3	4	2	3	4	2	3	4	3	3	4	3	4	2	4	2	4	2	2	3	3	3	3	3
283	1	1	1	1	1	4	5	5	3	4	4	4	4	4	4	4	5	4	4	4	4	4	4	4	3	3	3	2	3	3	4	3	3	4	3	3	3	4	3	3	3	3	4	3	4	3	4	3	4
284	0	1	1	1	1	4	5	1	4	4	5	4	5	5	4	5	5	4	5	4	4	5	4	5	4	4	5	5	4	4	4	4	5	4	5	4	5	4	4	4	4	5	6	7	7	7	7	6	6
285	1	1	1	1	0	4	5	5	5	3	3	5	3	3	4	4	5	3	3	4	3	3	5	3	4	3	3	4	5	5	3	5	5	3	3	4	4	4	5	5	3	4	7	7	7	5	6	7	5
286	1	1	1	1	1	5	5	5	5	5	4	5	5	3	5	5	3	5	3	3	5	5	5	5	2	2	3	4	4	3	4	4	2	4	3	3	3	3	2	3	3	3	4	4	4	4	4	4	4
287	1	1	1	0	0	4	5	2	4	3	3	2	2	2	4	3	1	3	2	2	1	3	1	2	1	1	2	1	1	1	1	1	1	3	1	1	1	1	1	1	1	1	7	5	6	6	7	7	6
288	1	1	1	1	1	4	5	2	3	4	3	3	2	3	3	2	3	4	3	3	3	3	2	3	2	2	3	3	3	3	3	3	3	2	3	3	3	3	4	3	3	3	6	5	5	6	5	7	5
289	0	1	0	1	0	5	4	5	3	4	3	3	2	3	3	4	3	3	3	3	3	4	3	3	3	5	4	2	4	4	4	4	4	4	4	4	4	4	5	4	4	4	3	3	3	3	3	3	3
290	1	1	1	1	1	4	5	5	5	4	5	4	4	5	4	4	5	4	5	4	5	5	5	4	5	4	4	4	5	4	5	4	5	5	4	5	5	4	5	5	4	4	6	6	6	7	6	6	7
291	1	1	1	1	1	4	5	1	4	4	4	4	4	4	4	4	4	4	3	4	4	4	3	4	4	5	4	4	4	4	4	4	4	4	4	3	4	4	5	4	4	3	4	4	4	3	4	3	4
292	1	1	1	0	1	4	5	3	5	5	5	5	5	5	5	5	5	5	3	3	5	5	5	5	4	2	3	3	4	4	2	3	2	2	3	3	2	2	2	3	3	2	6	7	7	6	7	6	6
293	1	1	1	1	1	4	5	5	4	3	2	3	3	4	3	3	4	3	4	1	2	5	3	2	3	3	3	3	3	3	3	3	3	3	3	3	3	3	3	3	3	3	7	5	5	7	7	5	7
294	1	1	0	1	1	4	5	2	2	4	3	3	4	2	3	4	3	4	3	4	2	3	4	2	2	2	4	2	4	3	2	3	3	4	4	2	2	3	2	2	2	4	3	3	3	2	3	4	2
295	1	1	1	1	1	4	5	2	4	4	4	4	4	4	4	4	5	4	5	4	4	4	5	4	4	5	4	5	4	4	5	4	4	5	5	4	4	4	4	5	5	5	7	7	7	6	7	6	7
296	1	1	1	0	1	5	4	1	5	4	4	4	5	4	5	5	4	5	5	4	5	5	5	5	4	5	5	4	4	4	5	4	4	5	4	5	4	4	5	4	4	4	6	6	6	7	6	7	6
297	1	1	1	1	1	4	5	2	4	4	4	4	4	5	4	5	4	4	4	4	4	4	5	5	4	5	5	5	5	5	4	5	4	4	5	5	4	4	5	4	4	4	7	7	6	6	6	6	6
298	0	1	1	1	0	4	5	4	5	5	5	5	5	5	5	5	5	5	5	5	5	5	5	5	3	3	3	3	4	4	3	4	3	4	3	2	3	3	4	3	4	3	3	3	4	3	2	3	2
299	1	1	1	1	1	4	5	1	3	3	3	3	3	3	3	3	3	3	3	3	3	2	3	3	4	5	3	3	4	4	4	3	4	3	3	4	5	4	4	4	4	3	2	3	3	2	2	2	1
300	1	1	1	1	1	4	5	1	4	4	5	5	4	5	5	4	5	4	4	5	5	5	4	4	5	5	4	4	4	4	4	5	5	4	4	4	4	4	4	5	4	4	7	7	6	7	6	7	7
301	1	1	1	1	0	4	5	5	4	4	3	3	3	3	3	3	3	2	3	3	3	3	3	3	5	4	3	5	5	5	4	4	5	5	5	4	5	4	4	4	4	3	4	3	3	3	4	4	4
302	0	0	1	1	1	4	5	5	5	5	4	5	5	5	5	5	5	5	5	5	5	5	5	5	3	5	3	2	3	2	3	3	1	4	1	3	3	3	4	2	1	3	4	4	4	2	2	4	4
303	1	1	1	1	1	4	5	1	5	4	4	5	4	5	5	4	4	5	5	4	4	4	4	5	5	4	5	5	5	5	5	4	4	5	5	4	5	4	4	5	5	4	7	6	6	7	7	7	6
304	0	0	1	1	1	4	5	2	3	4	3	2	3	3	3	3	3	2	3	4	3	4	3	3	4	3	3	4	4	4	4	4	4	2	4	4	4	4	2	4	4	4	6	7	6	6	7	6	7
305	1	1	1	1	1	4	5	4	3	3	5	5	4	3	3	3	5	3	4	3	5	3	4	5	4	5	5	5	4	5	4	5	4	4	3	5	5	4	4	3	4	5	5	6	6	6	6	5	6
306	0	0	1	1	1	4	5	4	3	3	3	3	4	3	4	3	2	4	4	4	4	3	3	3	4	5	4	4	4	4	3	3	4	4	4	4	4	4	5	3	4	4	6	7	7	7	7	6	6
307	1	1	1	1	1	4	5	4	4	3	3	3	3	3	3	4	3	4	3	3	3	3	2	3	2	4	3	2	2	2	4	2	4	4	2	2	4	4	2	4	4	2	3	4	4	4	3	3	4
308	1	1	0	1	1	4	4	3	3	3	3	3	3	3	3	3	3	3	3	3	3	2	3	3	2	4	2	2	2	2	2	2	2	4	2	2	2	2	4	2	2	2	4	3	4	4	3	2	3
309	1	1	1	1	0	4	4	1	4	4	5	4	4	4	5	4	5	4	4	4	4	4	4	5	5	4	5	5	5	4	4	4	5	5	5	4	5	4	4	5	4	5	6	7	7	6	6	7	6
310	1	1	0	0	1	4	3	1	4	4	5	5	4	4	4	4	4	5	4	4	4	4	5	4	5	5	5	5	5	4	5	4	4	4	5	4	4	5	5	5	4	4	6	7	7	6	7	7	7
311	0	1	0	0	1	4	5	2	5	3	3	3	4	5	4	4	5	4	4	4	3	5	5	5	3	4	3	3	3	2	3	3	4	4	2	3	3	3	5	3	2	3	4	3	3	3	3	3	3
312	1	1	1	1	0	4	5	1	5	5	5	4	3	3	3	3	5	4	5	5	3	5	3	3	5	4	5	3	5	4	5	4	5	3	5	5	3	4	5	5	5	4	7	5	7	7	6	6	7
313	1	1	1	1	0	4	5	2	5	5	5	5	4	5	3	3	4	5	5	4	5	5	4	5	4	5	3	5	5	3	3	5	5	3	5	5	3	5	5	4	5	5	5	6	7	6	6	5	5
314	1	0	1	1	1	4	5	1	3	3	2	3	3	3	2	3	3	3	3	2	2	3	3	3	3	2	3	3	2	4	3	3	3	3	3	2	3	3	3	3	2	3	3	3	2	4	3	3	4
315	0	1	1	1	1	4	5	3	3	3	4	2	2	2	2	2	3	3	3	3	2	5	5	2	2	2	2	2	2	2	2	2	4	4	4	4	4	4	2	4	2	4	5	5	6	5	5	6	6
316	1	1	1	1	0	4	5	4	3	3	3	4	3	3	3	4	3	3	3	3	4	4	3	3	4	4	2	4	2	2	3	2	4	2	3	4	2	4	3	3	2	3	4	3	4	4	3	4	4
317	1	1	0	0	0	4	4	2	5	5	4	5	4	4	4	5	5	5	4	4	5	3	5	5	3	3	2	3	3	2	2	2	2	3	4	3	3	3	3	4	3	3	1	2	1	2	2	1	1
318	1	1	1	0	0	4	5	1	4	3	4	3	3	4	4	4	2	3	3	3	3	4	3	3	3	4	2	3	3	3	3	3	3	4	2	3	3	3	5	3	3	3	6	7	7	6	6	6	7
319	1	0	1	1	0	4	5	4	5	5	3	4	4	5	5	4	5	5	4	4	4	4	4	4	4	5	3	4	4	4	4	4	2	5	4	4	4	4	5	4	4	4	7	7	6	6	7	7	7
320	1	0	1	1	1	4	5	3	5	5	5	5	3	1	3	4	5	5	5	3	1	1	3	2	1	1	3	2	1	1	3	3	3	1	2	3	2	2	3	2	2	3	3	4	3	4	3	4	3
321	1	1	1	1	0	4	5	2	4	5	5	4	4	4	4	5	4	4	5	5	5	5	5	4	4	4	4	5	4	5	5	4	4	4	4	5	5	4	4	4	5	5	6	7	6	6	7	7	6
322	1	0	1	1	0	4	5	1	4	3	4	3	3	3	3	3	2	4	2	2	2	2	4	3	4	3	3	3	4	4	4	3	3	3	4	4	3	3	3	4	3	4	3	3	3	3	3	3	3
323	1	1	1	1	0	4	5	4	5	5	5	5	4	4	5	5	4	4	4	4	5	4	4	4	5	5	4	5	5	5	4	5	5	4	4	5	4	4	4	4	4	5	7	6	7	6	7	6	6
324	0	1	1	1	1	4	5	2	4	5	4	4	4	4	4	4	3	3	3	3	3	3	3	3	3	3	4	4	3	3	3	3	3	4	3	4	3	3	3	3	3	4	2	2	2	2	3	1	3
325	1	1	0	1	0	5	4	5	4	4	5	4	4	4	5	4	5	5	5	5	4	4	5	4	4	5	5	5	4	4	5	5	5	4	5	4	5	4	5	5	4	4	6	6	6	7	7	7	6
326	0	1	1	1	1	4	5	5	4	4	4	4	4	4	4	4	4	4	4	4	4	4	4	4	2	3	2	2	3	3	2	2	2	4	2	2	2	2	4	2	2	2	7	7	7	6	7	6	6
327	1	1	1	1	1	5	5	5	4	3	4	2	4	2	2	2	3	3	2	4	4	2	3	4	4	4	3	4	4	4	2	2	2	2	4	3	2	3	3	3	2	2	3	2	2	3	3	4	2
328	1	1	1	0	1	4	4	3	4	3	4	4	5	5	4	4	5	4	5	3	3	4	3	3	4	4	4	4	4	3	3	4	4	5	4	5	4	4	4	4	4	3	5	6	5	5	6	7	7
329	1	1	1	1	1	4	5	3	4	4	4	4	3	4	5	5	4	4	4	4	4	4	4	4	5	5	5	3	3	5	5	5	5	3	5	5	5	4	4	5	5	5	1	1	1	1	1	1	1
330	1	1	1	1	1	4	5	3	4	4	4	4	4	4	4	4	4	4	3	4	4	4	4	4	4	5	3	3	4	4	2	4	4	2	4	4	4	4	5	4	4	4	6	7	6	6	6	7	7
331	1	0	1	1	1	4	5	2	2	4	3	2	4	3	4	3	4	3	4	3	3	4	3	4	3	4	4	4	3	2	4	2	2	4	4	2	4	3	3	2	2	2	2	4	2	2	4	4	3
332	1	1	1	1	1	4	5	4	4	4	5	5	4	4	4	5	4	5	5	4	5	5	4	4	5	5	4	4	4	5	5	5	5	4	5	5	4	4	5	4	4	4	7	7	6	7	7	7	6
333	1	1	0	0	1	4	3	1	3	5	4	4	5	4	5	4	5	3	4	5	4	5	5	4	5	5	5	3	3	3	4	3	3	5	4	5	4	3	4	4	3	3	5	5	7	5	7	5	7
334	1	0	1	1	1	4	5	1	4	4	5	4	4	4	4	3	4	3	4	4	4	5	3	4	3	4	3	4	3	4	3	3	3	5	3	3	3	1	5	3	1	3	7	7	6	6	6	6	6
335	1	1	1	0	0	4	5	2	4	4	5	4	4	5	5	4	5	4	5	5	4	5	5	4	4	5	4	5	4	4	5	4	5	5	5	5	5	5	4	4	4	4	6	6	6	7	7	7	6
336	1	1	1	1	1	4	5	5	5	5	4	5	4	4	5	3	4	3	3	3	5	5	5	4	2	2	3	4	4	4	4	4	4	2	4	4	4	4	2	4	4	4	3	3	3	1	3	2	3
337	0	1	1	1	1	4	4	5	4	5	4	5	4	4	5	5	4	4	4	4	4	5	4	4	5	5	5	4	5	5	5	5	5	4	4	5	4	4	5	4	4	5	7	6	6	6	7	6	7
338	1	0	0	1	1	4	4	5	5	5	5	4	5	5	4	4	5	5	5	4	4	4	5	4	3	3	2	4	4	3	3	2	3	2	3	2	2	3	3	3	2	3	7	6	6	6	7	6	7
339	1	1	1	1	1	4	5	5	3	3	2	4	2	3	3	4	3	2	2	4	3	2	3	4	2	4	3	2	3	3	2	3	3	4	2	4	4	4	3	3	4	4	3	4	3	4	2	2	3
340	0	1	0	1	0	3	4	5	5	5	5	3	3	3	3	5	5	3	4	3	3	5	5	4	5	4	5	3	4	5	3	5	3	4	5	3	5	4	4	5	5	4	6	6	6	5	6	5	5
341	0	0	1	1	1	4	5	4	4	5	5	5	5	4	4	4	4	5	4	5	5	4	4	4	4	5	4	4	5	5	4	5	5	5	5	4	5	5	4	4	5	4	7	7	7	6	7	7	6
342	1	1	1	0	1	4	5	3	4	4	4	4	4	4	4	4	4	4	4	4	4	4	4	4	4	4	4	4	5	3	3	4	4	4	4	3	4	4	4	3	5	3	1	1	2	1	1	1	1
343	1	1	1	1	1	4	4	3	4	4	4	4	5	5	5	3	4	3	4	4	3	4	4	4	1	1	1	1	1	1	1	1	1	1	1	1	1	1	1	1	1	1	7	6	7	7	6	6	7
344	1	1	1	1	1	4	5	1	5	5	5	4	4	5	4	5	5	5	4	4	4	4	4	4	4	4	4	5	5	5	4	4	5	4	4	5	4	4	5	5	4	4	6	6	6	7	6	7	7
345	1	1	1	1	0	4	5	2	5	4	5	4	5	3	5	5	3	3	3	5	5	4	4	3	3	5	4	3	5	5	3	4	3	5	5	5	3	3	4	5	5	5	6	7	5	5	5	6	7
346	1	1	1	1	1	4	5	4	4	4	4	4	4	3	3	3	3	3	3	3	3	3	3	3	5	3	3	5	5	3	3	5	3	3	5	3	5	5	4	5	3	5	3	2	3	3	3	4	3
347	1	1	1	1	1	4	5	1	3	3	3	3	2	3	3	3	3	2	3	2	3	3	4	3	4	2	4	4	4	4	4	4	4	2	4	4	4	4	2	4	4	4	3	3	3	3	3	3	4
348	1	1	0	1	0	4	4	1	5	5	4	5	5	5	5	5	5	5	5	5	5	5	5	5	2	2	3	2	2	2	2	2	2	2	3	1	2	2	2	2	2	3	6	6	6	5	5	5	5
349	0	1	1	1	0	4	5	5	4	5	4	5	4	5	4	5	5	5	4	4	4	4	5	4	5	5	5	4	4	4	5	5	5	4	5	4	5	4	5	5	4	4	6	7	7	6	6	7	6
350	1	1	1	1	0	4	5	4	3	3	4	3	5	5	4	3	5	3	3	5	4	4	5	4	3	3	5	5	3	4	5	3	5	4	5	4	4	5	3	4	5	3	6	5	5	7	5	6	6
351	1	1	1	1	1	4	5	4	3	2	3	3	3	3	3	3	3	3	3	3	3	3	3	3	3	3	4	3	2	2	3	4	4	4	4	3	3	3	3	2	2	4	7	6	6	6	7	7	7
352	1	1	1	1	0	4	5	1	5	4	5	4	4	4	4	4	5	4	4	4	4	4	4	4	4	3	4	4	3	4	5	3	4	3	4	4	4	4	4	5	3	5	1	1	1	1	1	2	1
353	1	1	1	1	1	4	5	1	5	4	3	3	3	4	4	4	3	3	5	5	4	3	5	4	1	1	1	1	1	2	2	1	1	1	2	1	2	1	2	1	1	1	3	3	3	2	3	3	2
354	1	1	0	1	0	4	5	5	5	4	4	4	4	4	4	3	3	4	5	3	3	5	4	3	5	5	3	5	5	4	5	3	3	4	4	3	5	3	3	5	3	5	5	5	5	6	5	5	7
355	1	1	0	1	0	5	4	5	5	5	5	5	5	5	5	5	5	4	5	5	5	5	5	5	2	4	3	2	2	2	2	2	2	4	4	2	1	2	2	2	2	2	6	7	7	7	6	5	6
356	1	0	1	1	0	4	5	1	2	2	4	2	2	4	4	2	2	2	3	4	4	3	2	3	4	3	2	3	2	4	4	3	2	2	3	4	4	3	3	2	4	2	2	4	2	3	3	2	2
357	1	1	1	1	1	3	5	2	5	5	4	5	4	5	5	5	4	5	4	4	4	4	4	4	4	5	5	4	4	4	5	4	5	5	4	4	4	4	4	4	4	5	6	6	6	6	7	6	6
358	1	1	1	1	1	4	5	1	5	5	4	4	4	4	4	4	5	4	4	4	4	4	4	4	1	1	1	2	1	1	2	1	2	2	1	1	1	1	1	1	1	1	7	7	7	7	7	7	6
359	1	1	1	1	1	4	5	1	4	4	3	4	3	3	4	4	3	4	4	3	4	3	4	4	3	5	2	4	3	2	2	3	3	4	2	2	1	3	5	2	2	2	6	6	6	6	6	6	6
360	1	1	0	1	1	4	5	1	5	5	5	5	3	4	5	4	5	5	5	5	5	5	5	5	2	4	2	4	4	4	4	4	2	4	2	2	2	4	4	2	2	2	5	5	5	5	5	6	5
361	1	0	1	1	0	4	5	4	3	4	4	3	4	4	4	3	3	4	4	2	4	4	4	3	3	3	3	3	3	3	3	3	3	3	3	3	3	3	4	3	3	3	6	7	6	7	7	7	7
362	1	1	1	1	1	4	5	4	5	4	4	5	5	5	4	4	5	4	5	4	4	4	4	4	4	4	5	5	4	4	5	5	4	5	5	4	4	5	4	5	5	4	6	6	7	7	6	6	6
363	1	1	1	1	1	4	5	4	4	5	4	5	4	3	5	5	3	5	4	4	4	4	4	4	5	3	5	4	3	3	5	5	3	4	3	3	3	5	4	5	4	5	6	5	5	5	6	5	5
364	0	1	1	1	1	4	5	4	5	5	5	2	3	3	3	3	4	3	3	2	3	2	3	2	4	5	4	4	2	3	4	4	4	5	4	4	4	4	5	4	4	4	3	3	3	5	3	2	4
365	1	0	1	1	0	4	5	4	3	4	4	3	4	4	4	4	5	3	3	3	4	5	4	4	5	5	4	5	5	3	3	4	5	3	4	4	3	3	5	4	4	4	5	5	6	6	5	5	6
366	1	1	1	1	1	4	5	1	2	1	2	2	2	1	2	2	2	2	2	3	2	1	2	1	4	3	3	4	3	4	3	5	4	4	4	4	4	5	4	4	5	3	2	2	2	2	2	2	3
367	0	1	0	1	1	4	3	3	4	5	4	4	5	4	5	5	5	4	4	4	5	4	4	4	5	5	4	4	5	5	5	5	4	4	5	5	5	5	5	5	5	5	7	6	7	6	6	7	7
368	1	1	1	1	1	4	5	1	5	5	4	5	4	4	4	5	5	5	4	4	5	3	5	5	5	5	3	5	4	5	4	5	4	5	4	4	5	5	5	4	5	3	5	6	6	5	7	5	7
369	1	1	1	1	1	4	5	1	5	5	4	4	4	4	5	5	4	4	4	4	4	5	4	4	4	4	4	4	5	5	4	5	4	4	4	5	5	5	4	4	5	5	6	7	7	6	7	6	7
370	1	1	1	1	1	4	5	1	5	4	4	5	5	5	5	4	5	5	5	5	4	4	4	4	4	4	5	5	4	5	5	5	4	4	5	4	4	5	5	5	5	4	6	7	7	7	7	6	7
371	1	1	1	1	1	4	5	1	5	5	3	4	4	5	5	4	5	5	4	5	4	4	4	4	5	5	5	5	5	5	3	5	4	3	5	5	5	3	4	5	4	5	2	2	1	2	1	2	3
372	1	1	1	1	0	4	5	4	4	4	4	5	3	5	5	5	5	5	5	5	3	5	3	4	3	3	3	3	3	5	3	3	5	4	5	3	3	5	5	3	4	5	3	3	5	4	3	3	5
373	1	1	1	1	0	4	5	5	5	4	5	5	5	4	5	4	4	5	4	4	4	4	4	4	4	5	5	5	5	4	4	4	5	4	5	4	5	4	4	4	5	4	7	6	7	6	7	7	7
374	1	1	1	1	1	4	5	5	5	4	5	5	4	4	4	5	4	4	4	4	4	5	4	5	4	5	5	5	4	4	5	5	5	5	5	4	5	4	4	5	4	5	7	7	6	6	6	6	6
375	0	1	0	1	0	4	4	4	3	5	4	3	4	5	4	4	4	4	4	4	5	3	4	4	3	5	3	4	5	3	5	5	4	3	3	5	4	3	3	3	3	3	6	7	6	7	6	6	7
376	1	1	0	1	0	4	4	1	4	4	4	4	4	4	4	4	4	4	4	4	4	4	4	4	3	3	3	2	4	4	4	3	3	3	4	3	3	4	3	3	3	3	6	7	7	7	6	6	7
377	1	1	1	1	1	4	5	3	3	3	2	3	3	4	4	3	3	3	4	2	2	3	3	2	3	3	3	4	3	4	4	4	3	3	3	3	3	3	3	4	4	3	5	3	3	3	3	3	3
378	0	0	1	1	1	4	5	1	4	4	5	3	4	4	4	4	4	4	4	4	4	3	3	3	4	4	4	4	4	4	4	4	4	4	3	4	4	4	5	4	4	3	6	6	5	7	6	6	7
379	1	0	1	1	1	4	5	3	2	4	4	2	2	2	2	4	4	2	4	3	3	4	3	4	3	4	2	3	3	4	3	2	2	2	4	3	4	4	2	2	2	3	3	3	3	4	4	2	3
380	1	1	1	1	1	4	4	2	5	4	4	4	4	4	4	4	4	4	4	4	4	4	4	4	3	4	3	3	3	2	2	3	3	4	2	2	2	2	5	2	2	2	6	6	5	5	5	6	6
381	1	1	1	1	0	4	5	1	5	4	4	4	4	4	4	4	4	4	4	4	4	4	4	4	2	2	3	2	2	2	2	2	2	2	2	2	2	2	2	3	2	2	4	4	4	4	3	3	4
382	1	1	1	1	1	4	5	4	3	4	4	4	3	3	4	4	2	4	3	3	4	3	4	3	2	4	2	2	3	3	3	3	3	3	3	3	3	3	3	3	3	3	3	3	3	3	3	3	3
383	1	1	1	1	0	4	5	3	5	4	5	4	4	4	4	4	5	4	4	4	4	4	4	4	3	3	3	3	4	3	2	2	3	3	4	2	3	4	3	3	3	3	6	6	6	7	6	6	7
384	1	1	0	1	1	4	5	2	4	3	3	4	4	3	4	3	5	4	4	4	5	4	4	3	1	1	1	1	1	1	1	1	1	1	2	1	1	1	1	1	1	2	7	6	6	7	7	7	7
385	1	1	1	1	1	3	5	4	2	4	3	3	3	3	3	2	4	1	2	2	2	1	2	1	2	4	2	2	2	2	2	2	2	4	2	2	2	2	2	2	2	2	6	7	6	7	6	7	7
386	1	0	0	1	1	4	5	4	4	4	2	4	4	3	3	3	4	3	4	3	2	4	4	2	3	2	3	2	3	2	3	2	2	3	2	4	3	4	2	2	2	4	2	2	2	3	2	3	4
387	0	0	1	1	0	4	5	3	5	4	2	4	4	3	4	3	3	4	2	3	2	2	3	2	2	3	4	3	4	4	2	2	4	3	2	2	2	2	2	3	2	4	6	5	5	6	6	6	6
388	0	1	0	1	0	3	4	5	5	4	4	4	4	4	3	4	4	4	4	4	3	4	4	4	4	5	2	4	4	4	4	2	4	2	2	4	4	2	5	2	2	2	3	4	4	3	4	4	4
389	1	1	1	1	1	4	5	2	4	4	3	5	3	3	4	4	5	4	4	5	4	5	4	4	2	5	2	3	3	3	3	3	4	4	4	4	3	2	5	2	2	4	4	4	4	4	4	4	3
390	1	1	1	1	1	4	5	2	2	2	2	2	3	2	2	2	2	2	2	2	2	1	3	2	3	2	4	4	3	3	2	3	2	3	3	3	2	3	3	4	3	2	1	1	1	1	1	1	2
391	0	1	1	1	1	4	5	1	3	3	3	3	3	3	3	3	3	3	3	3	3	3	3	3	2	4	3	3	4	2	3	3	4	2	3	3	2	2	4	4	3	4	5	5	5	7	6	7	6
392	1	0	1	1	1	4	4	4	5	3	4	2	2	5	2	2	3	2	2	2	2	2	2	2	4	3	3	4	4	3	4	3	4	4	4	4	3	4	3	4	4	3	6	5	5	6	5	5	6
393	1	1	1	1	0	4	5	4	5	5	5	5	5	5	5	5	5	5	5	5	5	5	5	5	5	3	3	5	4	5	5	3	4	5	3	5	5	5	3	5	5	5	6	6	7	7	7	6	6
394	1	1	1	0	1	4	2	1	5	3	5	3	5	3	4	5	3	4	4	3	3	4	5	5	4	4	5	3	3	3	3	4	3	5	3	5	4	3	5	4	4	4	5	6	6	5	6	5	5
395	1	0	1	1	0	4	5	1	4	4	4	5	4	4	4	5	4	4	5	4	4	4	5	5	5	5	4	5	4	4	5	5	4	4	4	4	4	4	4	4	5	4	7	6	7	6	7	7	6
396	1	1	1	1	1	4	5	5	5	4	5	5	5	5	4	5	4	5	5	4	5	4	5	4	5	5	4	4	5	4	5	4	4	5	4	4	5	5	4	4	5	4	6	6	7	7	6	7	6
397	1	1	1	1	1	4	5	2	5	5	4	5	5	5	5	5	5	5	5	5	5	5	5	5	2	2	4	2	2	2	2	2	4	2	4	4	3	3	4	2	4	3	6	5	6	5	6	5	5
398	1	1	1	1	1	4	5	1	3	4	3	2	3	3	3	3	2	3	3	3	3	3	2	3	4	2	2	3	4	4	3	3	2	2	4	4	4	3	2	3	2	4	4	3	3	4	3	3	3
399	1	1	1	1	0	4	5	2	4	3	3	4	4	3	4	4	3	4	4	3	4	4	4	3	4	2	4	4	4	4	4	4	4	4	2	2	4	4	5	2	2	4	4	4	4	3	4	3	4
400	1	1	0	0	0	4	5	2	4	5	5	4	5	5	4	4	4	4	5	5	4	5	5	4	5	4	4	5	4	5	5	5	4	4	5	4	4	5	5	4	4	5	6	6	7	7	7	6	6
401	1	1	1	1	1	4	5	1	4	5	5	3	4	4	4	4	3	4	4	4	4	5	3	4	3	4	3	3	2	3	2	4	3	3	3	3	3	3	2	3	3	4	2	1	2	1	1	2	3
402	1	1	1	1	0	4	5	4	5	5	4	4	4	4	5	5	4	5	5	4	4	5	4	5	4	5	5	4	5	5	4	5	4	4	4	4	4	5	4	4	4	4	7	6	7	6	7	6	7
403	1	0	1	1	1	4	5	4	4	3	3	4	4	3	4	2	3	4	3	3	2	3	4	2	3	4	4	3	3	3	2	2	4	4	2	3	4	2	3	4	3	2	4	2	3	2	2	2	4
404	1	1	1	1	1	4	5	3	3	3	5	4	3	5	3	4	5	4	5	4	4	5	3	3	5	3	3	5	5	5	5	4	5	3	5	4	4	3	3	4	3	3	6	6	5	7	7	5	5
405	0	1	1	0	1	3	5	4	5	4	4	5	5	5	5	4	4	5	4	4	5	4	5	5	4	4	5	4	5	5	4	5	4	4	5	5	5	4	5	5	4	5	6	6	7	7	6	6	7
406	1	1	1	0	0	4	5	5	3	4	2	2	4	2	2	3	4	2	4	4	3	3	4	4	2	4	2	2	4	2	2	2	3	3	2	4	2	4	4	4	3	4	4	3	2	3	4	2	3
407	1	1	1	1	1	4	5	5	5	5	5	3	4	4	5	5	5	5	4	3	4	4	4	4	2	2	1	2	2	1	3	2	3	2	3	2	2	3	2	3	2	2	7	6	6	7	6	7	7
408	1	1	1	1	1	4	5	4	5	5	4	5	5	5	5	5	5	5	5	5	5	5	5	5	4	4	3	4	3	4	4	4	4	5	4	4	3	5	5	4	3	4	1	2	1	1	1	1	2
409	1	1	1	1	1	4	5	4	3	4	3	2	3	3	3	3	3	2	3	4	3	4	3	3	5	3	5	5	5	3	5	4	5	3	5	5	3	5	3	5	3	4	6	5	6	6	6	5	6
410	1	1	1	0	0	4	5	5	5	5	3	5	5	5	4	5	4	5	4	5	5	5	5	4	2	2	1	1	1	3	3	3	3	3	2	3	3	3	2	2	2	3	6	7	6	6	7	7	7
411	1	0	1	1	1	4	5	1	3	4	2	4	2	2	2	2	3	2	3	4	2	3	3	2	3	2	2	3	3	4	4	4	3	4	2	4	3	4	3	4	3	3	3	2	2	3	4	3	3
412	0	1	1	1	1	4	5	2	4	5	5	5	4	5	5	4	5	5	5	5	5	5	5	5	5	4	4	5	5	4	4	4	5	4	4	4	5	4	4	5	4	4	7	6	7	6	7	7	6
413	1	1	1	1	1	4	5	4	4	3	2	2	2	3	4	3	3	4	2	3	2	3	4	3	4	2	2	2	3	3	2	4	2	2	3	3	2	4	3	3	2	3	3	2	2	3	2	4	4
414	1	0	1	1	1	4	5	1	4	4	3	4	4	4	3	4	3	4	4	3	4	4	4	3	4	4	5	5	3	4	4	3	4	4	4	4	5	4	4	4	4	4	7	7	6	6	7	7	6
NOTE:
1.Items FI3,FI9,PR2,PR10,PR15,SI1,SI2,SI4,SI8,SI9,SI12,SI13,SI14,SI15,SI16,SI17,SI18 have been treated positively.
2.FI refers to family intimacy; PC refers to psychological capital; SI refers to self-identity; PR refers to peer relationship.
3.FI1 is the first item of the family intimacy scale, the rest of the items and so on.
[truncated: 28 more columns]
